# Supplementary material for: Ontology Specific Alternative Splicing Changes in Alzheimer’s Disease
Source: Front Genet. 2022 Jun 14;13:926049. doi: 10.3389/fgene.2022.926049 (PMC9237535; doi:10.3389/fgene.2022.926049)
Supplement: Supplementary file 1 [file DataSheet1.ZIP › Table S1.xlsx]

## Sheet: dsg
ID	PValue	FDR	IncLevelDifference	GeneID	geneSymbol	type
167	0.000422264	0.0484412	0.164	ENSMUSG00000036452	Arhgap26	A3SS
258	4.96724e-05	0.0138897	-0.154	ENSMUSG00000043557	Mdga1	A3SS
1038	6.80455e-05	0.0169131	-0.16	ENSMUSG00000001082	Mfsd10	A3SS
1082	3.6058e-05	0.0115231	0.116	ENSMUSG00000029705	Cux1	A3SS
1546	5.2989e-06	0.00296341	0.264	ENSMUSG00000039410	Prdm16	A3SS
1743	0.000146072	0.0255369	-0.227	ENSMUSG00000029283	Cdc7	A3SS
2721	0.000146904	0.0255369	-0.102	ENSMUSG00000016477	E2f3	A3SS
2851	1.15249e-05	0.00515622	0.213	ENSMUSG00000026288	Inpp5d	A3SS
3407	1.76874e-05	0.00659444	0.233	ENSMUSG00000062372	Otof	A3SS
4884	0.000349797	0.044714	0.178	ENSMUSG00000036391	Sec24a	A3SS
5306	0.000148404	0.0255369	-0.14	ENSMUSG00000001909	Trmt1	A3SS
5600	0.000177856	0.0284188	-0.145	ENSMUSG00000036834	Plch1	A3SS
5780	1.64447e-11	7.35737e-08	0.125	ENSMUSG00000037266	Rsrp1	A3SS
5943	1.94637e-07	0.000290269	0.276	ENSMUSG00000024666	Tmem138	A3SS
1462	0.000227863	0.0218187	0.13	ENSMUSG00000058013	Septin11	A5SS
1552	0.000112263	0.0145807	0.121	ENSMUSG00000044229	Nxpe4	A5SS
2080	8.34159e-06	0.00345012	0.299	ENSMUSG00000026883	Dab2ip	A5SS
2087	0.000125406	0.0148492	-0.13	ENSMUSG00000021767	Kat6b	A5SS
2196	2.21556e-05	0.00577154	-0.105	ENSMUSG00000001986	Gria3	A5SS
2389	0.00023452	0.0218187	0.306	ENSMUSG00000000732	Icosl	A5SS
2574	0.000205674	0.020607	0.16	ENSMUSG00000032280	Tle3	A5SS
3063	0.000117541	0.0145807	-0.344	ENSMUSG00000001909	Trmt1	A5SS
3438	2.65874e-05	0.00629638	0.311	ENSMUSG00000020290	Xpo1	A5SS
3516	0.000116427	0.0145807	0.256	ENSMUSG00000038777	Sema6c	A5SS
3531	1.31048e-05	0.00426724	-0.145	ENSMUSG00000075595	Zfp652	A5SS
2272	3.0187e-05	0.0132877	0.165	ENSMUSG00000024018	Ccdc167	SE
2631	0.000112399	0.0288236	0.153	ENSMUSG00000036552	Ermard	SE
5549	0.000191952	0.0406218	-0.121	ENSMUSG00000022197	Pdzd2	SE
6733	0.000118858	0.0295587	-0.152	ENSMUSG00000020648	Dus4l	SE
8407	0.000108867	0.0283557	0.229	ENSMUSG00000056724	Nbeal2	SE
8607	0.00023354	0.0450875	-0.141	ENSMUSG00000025006	Sorbs1	SE
8669	2.59942e-05	0.0122544	0.162	ENSMUSG00000015942	Gtf2ird2	SE
8703	0.000111006	0.0287428	-0.141	ENSMUSG00000052572	Dlg2	SE
9448	5.89564e-06	0.00432524	-0.221	ENSMUSG00000026839	Upp2	SE
9449	4.58479e-06	0.00366933	-0.185	ENSMUSG00000026839	Upp2	SE
9716	9.03021e-05	0.0264785	-0.219	ENSMUSG00000041734	Kirrel	SE
9717	0.000159974	0.0368984	-0.198	ENSMUSG00000041734	Kirrel	SE
10045	0.000130734	0.0312754	0.184	ENSMUSG00000029507	Pus1	SE
10701	0.000245941	0.045963	0.121	ENSMUSG00000029471	Camkk2	SE
11461	0.0002245	0.0443566	-0.427	ENSMUSG00000070972	Dnajc25	SE
11994	5.15195e-06	0.00397857	0.322	ENSMUSG00000032384	Csnk1g1	SE
13828	4.23934e-08	9.82143e-05	-0.418	ENSMUSG00000028797	Tmem234	SE
13886	8.10828e-06	0.00524868	0.181	ENSMUSG00000111375	Btbd8	SE
16106	7.09508e-07	0.000881764	-0.152	ENSMUSG00000035069	Oma1	SE
18105	6.40237e-06	0.00462	-0.153	ENSMUSG00000031697	Orc6	SE
18257	0.000105606	0.0280009	-0.212	ENSMUSG00000034848	Ttc21b	SE
19005	1.22565e-09	8.99179e-06	0.151	ENSMUSG00000028528	Dnajc6	SE
19564	6.59698e-05	0.0225105	0.111	ENSMUSG00000056268	Dennd1b	SE
19789	0.000101713	0.0277948	0.207	ENSMUSG00000060862	Zbtb40	SE
19932	4.12088e-06	0.00342251	0.365	ENSMUSG00000045438	Cox19	SE
20227	1.36672e-06	0.00143239	-0.267	ENSMUSG00000031109	Enox2	SE
20583	8.60412e-06	0.00548893	0.149	ENSMUSG00000014668	Chfr	SE
20780	3.47661e-05	0.0145746	-0.25	ENSMUSG00000026632	Tatdn3	SE
21038	0.000151322	0.0356197	0.132	ENSMUSG00000024926	Kat5	SE
21477	2.62753e-05	0.0122544	0.21	ENSMUSG00000022641	Bbx	SE
23564	3.59391e-05	0.0147848	0.112	ENSMUSG00000029670	Ing3	SE
23726	0.000168512	0.0377779	0.171	ENSMUSG00000032776	Mctp2	SE
25237	7.81883e-06	0.00513686	-0.166	ENSMUSG00000098912	1500004A13Rik	SE
25241	1.65262e-08	4.54658e-05	-0.297	ENSMUSG00000098912	1500004A13Rik	SE
25556	0.000164972	0.0374317	-0.147	ENSMUSG00000037712	Fermt2	SE
25881	9.44553e-05	0.0271095	0.102	ENSMUSG00000026427	Eif2d	SE
28507	0.000143204	0.0340733	-0.347	ENSMUSG00000006678	Pola1	SE
28867	8.17627e-05	0.0247879	0.265	ENSMUSG00000037572	Wdhd1	SE
29009	0.000246428	0.045963	0.158	ENSMUSG00000025968	Ndufs1	SE
29084	1.80613e-05	0.00924446	-0.149	ENSMUSG00000073096	Lrrc61	SE
30313	0.000172007	0.0380473	0.14	ENSMUSG00000038506	Dcun1d2	SE
30357	5.24141e-05	0.0190675	0.174	ENSMUSG00000032135	Mcam	SE
30379	0.000228423	0.0444899	-0.126	ENSMUSG00000020707	Rnf135	SE
30771	2.06538e-05	0.0103311	-0.12	ENSMUSG00000086370	Ftx	SE
31257	2.25749e-08	5.8453e-05	0.108	ENSMUSG00000002345	Borcs8	SE
32191	1.11865e-06	0.00124427	-0.378	ENSMUSG00000047045	Tmem164	SE
32666	0.000100774	0.0277241	0.135	ENSMUSG00000029673	Auts2	SE
32674	1.10658e-05	0.0064478	-0.171	ENSMUSG00000028948	Nol9	SE
32845	1.24957e-06	0.00134155	0.123	ENSMUSG00000057691	Zfp746	SE
33874	0.000224715	0.0443566	-0.115	ENSMUSG00000054690	Emcn	SE
36696	1.04189e-05	0.00636972	0.321	ENSMUSG00000032409	Atr	SE
39154	0.000168286	0.0377779	-0.154	ENSMUSG00000050565	Tor1aip2	SE
40090	9.49665e-05	0.0271095	-0.241	ENSMUSG00000051504	Siglech	SE
40823	4.50723e-05	0.0172626	-0.102	ENSMUSG00000032479	Map4	SE
41313	0.000202564	0.0418612	-0.15	ENSMUSG00000073436	Eme2	SE
42152	7.4118e-07	0.000881764	0.341	ENSMUSG00000019892	Lrriq1	SE
42265	0.000243098	0.0459257	0.117	ENSMUSG00000019916	P4ha1	SE
42355	4.55103e-07	0.000690784	0.214	ENSMUSG00000020181	Nav3	SE
42875	1.16393e-05	0.00656846	-0.368	ENSMUSG00000062866	Phactr2	SE
43332	1.78924e-06	0.00178997	-0.335	ENSMUSG00000037395	Rcor3	SE
44071	1.73477e-05	0.00898368	-0.124	ENSMUSG00000031706	Rfx1	SE
45870	1.55559e-05	0.00823347	-0.113	ENSMUSG00000060510	Zfp266	SE
45874	3.70693e-05	0.0151085	-0.122	ENSMUSG00000060510	Zfp266	SE
47199	7.95993e-05	0.0245021	0.223	ENSMUSG00000037697	Ddhd1	SE
47695	4.54918e-05	0.0172626	0.166	ENSMUSG00000037112	Sik2	SE
47725	3.36435e-05	0.0142396	-0.256	ENSMUSG00000032579	Hemk1	SE
48479	0.000117159	0.0293099	-0.141	ENSMUSG00000066892	Fbxl12	SE
51491	6.86661e-05	0.0227246	0.153	ENSMUSG00000020732	Rab37	SE
51930	2.74535e-05	0.012588	0.137	ENSMUSG00000045031	Cetn4	SE
52302	1.47956e-05	0.0080404	-0.171	ENSMUSG00000037960	Card19	SE
265	8.03357e-05	0.0169559	-0.239	ENSMUSG00000024645	Timm21	RI
916	1.70371e-05	0.00719177	0.269	ENSMUSG00000037773	Pced1a	RI
927	0.000189467	0.0255932	-0.152	ENSMUSG00000024668	Sdhaf2	RI
1052	0.00065036	0.0467291	0.226	ENSMUSG00000021115	Vrk1	RI
1389	4.30964e-05	0.0134706	0.322	ENSMUSG00000056941	Commd7	RI
1798	0.000104922	0.0196845	0.144	ENSMUSG00000002014	Ssr4	RI
1903	5.62298e-05	0.0149881	-0.169	ENSMUSG00000026269	Rnpepl1	RI
1916	5.76976e-05	0.0149881	-0.15	ENSMUSG00000035086	Becn1	RI
1943	0.000141103	0.0226907	-0.114	ENSMUSG00000028943	Espn	RI
2051	0.000649147	0.0467291	0.28	ENSMUSG00000037761	Actr5	RI
3018	1.0744e-05	0.00604711	0.278	ENSMUSG00000003808	Farsa	RI
3335	4.38782e-05	0.0134706	0.106	ENSMUSG00000026672	Optn	RI
3884	0.000318463	0.0325894	-0.196	ENSMUSG00000074415	Mir100hg	RI
3901	0	0	0.229	ENSMUSG00000037266	Rsrp1	RI
4082	0.000268481	0.0307895	-0.118	ENSMUSG00000027185	Nat10	RI
1647	4.66216e-12	1.4525e-08	-0.53	ENSMUSG00000028797	Tmem234	MXE
1649	4.44089e-16	2.76712e-12	-0.523	ENSMUSG00000028797	Tmem234	MXE
3622	9.60992e-06	0.00997991	0.115	ENSMUSG00000006276	Eps15l1	MXE
